# Supplementary material for: Network meta-analysis of tuina or acupuncture in combination with adjunctive therapy for cervical spondylotic radiculopathy
Source: Front Neurol. 2025 Aug 8;16:1612024. doi: 10.3389/fneur.2025.1612024 (PMC12370718; doi:10.3389/fneur.2025.1612024)
Supplement: Supplementary file 4 [file Table_4.xlsx]

## Sheet: A and B
Appendix 4: Safety Outcomes and Adverse Reactions in the NMA
First author	Year of publication	Type of intervention			Authors' safety assessments
		Group 1	Group 2	Group 3
Yuliang Wang	2013	Traction + massage	Traction + massage + acupuncture + moxibustion		The treatment group demonstrated significantly lower recurrence rates compared to the control group at all follow-up intervals: 3 months: 0% (0/82) vs 6.38% (6/94) 6 months: 2.44% (2/82) vs 13.83% (13/94) 9 months: 6.10% (5/82) vs 19.15% (18/94) 12 months: 10.98% (9/82) vs 26.60% (25/94) All inter-group differences were statistically significant (P < 0.05).
Lian Liu	2016	Acupuncture + acupuncture patch	Electroacupuncture		No adverse reactions were observed in either the moxibustion patch group or the electroacupuncture group during the treatment period.
Dali Wang	2016	Conventional acupuncture	Acupuncture + massage		No adverse events (including hematoma, nerve compression, or muscle pain) were observed in either group during treatment. The combined therapy group showed significantly lower recurrence rate (6.80%) at 3-month follow-up compared to acupuncture alone (23.30%, P<0.05), suggesting sustained safety without delayed complications.
Shunfu Zeng	2017	Traction	Acupuncture + massage + traction		At 12-month follow-up, the recurrence rate in the observation group (acupuncture + massage + traction) was 5.9% (3/51), significantly lower than 27.5% (11/40) in the control group (traction alone) ( P < 0.05).
Yunxia Zhang	2017	Oral Neck Pain Granules + Methylcobalamin Capsules + Meloxicam Dispersible Tablets	Acupuncture + massage		The acupuncture plus tuina group demonstrated substantially reduced recurrence rates at all follow-up intervals compared to conventional Western treatment: 3 months: 4.84% (3/62) vs 16.13% (10/62) 6 months: 11.29% (7/62) vs 25.81% (16/62) 9 months: 14.52% (9/62) vs 33.87% (21/62) 12 months: 17.74% (11/62) vs 45.16% (28/62) All inter-group differences were statistically significant (P < 0.05).
Yuandong Cheng	2018	Acupuncture	Massage	Acupuncture + massage	No procedure-related adverse events were observed throughout the clinical trial.
Hua Tan	2018	Electroacupuncture	Needle knife		Study group: 1 case of minor subcutaneous hematoma post-needle removal and 2 cases of transient mild nausea were observed. Control group: No needle-related adverse reactions occurred.
Huawei Tian	2018	Acetaminophen Tablets	Fire needle + massage		The incidence of adverse events was 4.1% (2/49, all cases manifested as redness/swelling at the needle site) in the study group and 6.1% (3/49: 1 case of dizziness, 2 cases of nausea) in the control group, with no statistically significant difference between groups (P > 0.05).
Ke Yang	2019	Acupuncture	Acupuncture + warm needling		No procedure-related adverse events (e.g., needle fainting, hemorrhage, or burns) occurred in either group. Systemic adverse events were observed in 5.0% (2/40) of the study group [skin itching (n=1), abdominal pain (n=1)] and 7.5% (3/40) of the control group [skin itching (n=1), fever (n=1), abdominal pain (n=1)], with no statistically significant difference between groups (P > 0.05).
Yimo Zhang	2021	Analgesia, antispasmodics, nerve nutrition therapy + electroacupuncture	Pain relief, antispasmodic, nerve nutrition treatment + electroacupuncture + thunder and fire moxibustion		No acupuncture-related adverse events or moxibustion burns occurred in either group. Systemic adverse events were observed in 10.20% (5/49) of the observation group [hypertension (n=2), hypoglycemia (n=2), severe cough (n=1)] and 12.24% (6/49) of the control group [hypertension (n=4), hypoglycemia (n=2)], with no statistically significant difference between groups (P > 0.05).
Qing Sun	2023	Simple nerve block	Needle stimulation of pain points + nerve block		No procedure-related adverse reactions were observed in either group during the trial period. Both groups exhibited zero incidence of monitored adverse events.
Chunhua Zheng	2023	Acupuncture + massage	acupuncture		The recurrence rate in the study group (2.00%, 1/50) was significantly lower than that in the control group (14.00%, 7/50), with a statistically significant difference (P = 0.027).
Wang, S.	2015	Massage	Massage + auricular magnetic therapy		No adverse reactions occurred during the treatment course
Zhang, H.	2016	Oral drugs	Acupuncture + acupoint injection		Treatment-related adverse events primarily included local bleeding and hematoma in the treatment group (occurrence rate: 8%, 8/100). The control group exhibited gastric discomfort symptoms in 12% of cases (12/100). No statistically significant difference was observed in adverse event rates between groups (P > 0.05).
Ji, XQ	2022	Acupuncture	Acupuncture + Jingfukang Granules		Observation group (Jingfukang Granules + acupuncture): No adverse reactions occurred during the treatment period. Control group (acupuncture alone): One patient (2.0%, 1/50) withdrew due to adverse reactions including palpitations, shortness of breath, dizziness, and nausea.
